# Supplementary material for: ﻿Carpinuswenshanensis (Betulaceae), a new species from southeast Yunnan, China
Source: PhytoKeys. 2025 Jul 15;260:37–49. doi: 10.3897/phytokeys.260.137709 (PMC12284578; doi:10.3897/phytokeys.260.137709)
Supplement: XML Treatment for Carpinus wenshanensis [file phytokeys.260.137709-treatment1.xml]

<!DOCTYPE tp:taxon-treatment
  PUBLIC "-//TaxonX//DTD Taxonomic Treatment Publishing DTD v0 20100105//EN" "tax-treatment-NSO.dtd">
<tp:taxon-treatment xmlns:tp="http://www.plazi.org/taxpub"><tp:treatment-meta><kwd-group><label>Taxon classification</label><kwd>
                <named-content content-type="kingdom">Plantae</named-content>
              </kwd><kwd>
                <named-content content-type="order">Fagales</named-content>
              </kwd><kwd>
                <named-content content-type="family">Betulaceae</named-content>
              </kwd></kwd-group><mixed-citation publication-type="journal"><person-group><name><surname>Zhou</surname><given-names>Xiao-Long</given-names></name><name><surname>An</surname><given-names>Qian-Na</given-names></name></person-group><article-title>﻿<italic><tp:taxon-name><tp:taxon-name-part taxon-name-part-type="genus" reg="Carpinus">Carpinus</tp:taxon-name-part><tp:taxon-name-part taxon-name-part-type="species" reg="wenshanensis">wenshanensis</tp:taxon-name-part></tp:taxon-name></italic> (<tp:taxon-name><tp:taxon-name-part taxon-name-part-type="family">Betulaceae</tp:taxon-name-part></tp:taxon-name>), a new species from southeast Yunnan, China</article-title><source>PhytoKeys</source><day>15</day><month>07</month><year>2025</year><volume>260</volume><fpage>37</fpage><lpage>49</lpage><pub-id pub-id-type="doi">10.3897/phytokeys.260.137709</pub-id></mixed-citation></tp:treatment-meta><tp:nomenclature><label>﻿</label><tp:taxon-name>
              <object-id xmlns:xlink="http://www.w3.org/1999/xlink" content-type="arpha" xlink:type="simple">683C10ED-D0B1-5F76-AE83-357D95885DB0</object-id>
              <tp:taxon-name-part taxon-name-part-type="genus" reg="Carpinus">Carpinus</tp:taxon-name-part>
              <tp:taxon-name-part taxon-name-part-type="species" reg="wenshanensis">wenshanensis</tp:taxon-name-part>
              <object-id xmlns:xlink="http://www.w3.org/1999/xlink" content-type="ipni" xlink:type="simple">urn:lsid:ipni.org:names:77365616-1</object-id>
            </tp:taxon-name><tp:taxon-authority>Xiaolong Zhou</tp:taxon-authority><tp:taxon-status xmlns:xlink="http://www.w3.org/1999/xlink" xlink:type="simple">sp. nov.</tp:taxon-status><xref ref-type="fig" rid="F1">Fig. 1 Chinese name: 文山鹅耳枥</xref></tp:nomenclature><tp:treatment-sec sec-type="diagnosis" id="SECID0E42AG"><title>Diagnosis.</title><p><italic><tp:taxon-name><tp:taxon-name-part taxon-name-part-type="genus" reg="Carpinus">Carpinus</tp:taxon-name-part><tp:taxon-name-part taxon-name-part-type="species" reg="wenshanensis">wenshanensis</tp:taxon-name-part></tp:taxon-name></italic> is morphologically and phylogenetically most closely allied to <italic><tp:taxon-name><tp:taxon-name-part taxon-name-part-type="genus" reg="Carpinus">C.</tp:taxon-name-part><tp:taxon-name-part taxon-name-part-type="species" reg="tschonoskii">tschonoskii</tp:taxon-name-part></tp:taxon-name></italic>, yet exhibits diagnostic differences in six key characteristics: leaf margin serration (mucronate versus setiform), serrate position on outer bract margin (restricted to the basal half versus extending across both basal and apical halves), fewer serration numbers on outer bract margin (1–3 versus 4–7 serrations per bract), pubescent density of leaf petiole and annual branchlet (nearly glabrous versus sparse or dense), petiole length (1.0–1.7 versus 0.6–1.3 cm), and leaf base morphology (rounded, subrounded, cordate, or subcordate versus rounded-cuneate or cuneate).</p></tp:treatment-sec><tp:treatment-sec sec-type="Holotype" id="SECID0EZ3AG"><title>Holotype.</title><p>China • Yunnan: Bozhushan, Wenshan Prefecture, <named-content xmlns:xlink="http://www.w3.org/1999/xlink" content-type="dwc:verbatimCoordinates" xlink:type="simple"><named-content content-type="geo-json" specific-use="{&#34;type&#34;:&#34;Point&#34;,&#34;coordinates&#34;:[103.930556,23.383889]}" id="NCID0EC4AG" xlink:type="simple">23°23'02"N, 103°55'50"E</named-content></named-content>, 2500 m alt., 16 August 2024, <italic>X.L. Zhou 2024WS01</italic> (XJU00050376A).</p></tp:treatment-sec><tp:treatment-sec sec-type="description" id="SECID0EJ4AG"><title>Description.</title><p>Trees to 11 m tall; bark gray with shallow vertical fissures. Branchlets gray-brown, glabrous, with prominent white to yellowish-white lenticels. Leaves: petiole 1.0–1.7 cm, nearly glabrous; blade elliptic, oblong, or ovate-lanceolate, 5.4–9.2 × 2.8–4.2 cm (length-to-width ratio 1.9–2.8); abaxial surface sparsely villous along veins, bearded in axils of lateral veins, adaxial surface glabrous; base rounded, subrounded, cordate, or subcordate; apex acute, acuminate, or caudate; margin irregularly or doubly mucronate-serrate; lateral veins 11–14 pairs. Inflorescences 5.5–8.5 × 3.0–4.5 cm; peduncle 1.5–3.0 cm, sparsely villous. Bracts semiovate- to ovate-lanceolate, loosely imbricate, 2.2–3.1 × 0.7–1.0 cm, adaxially sparsely pubescent; outer margin with 1–3 serrations restricted to the basal half, lacking basal lobe; inner margin entire, bearing an inflexed basal lobe (1.0–2.0 mm); apex acute or acuminate; primary veins 3–4 (excluding inflexed lobe), venation prominent. Nutlets broadly ovoid, 4.0–5.0 × 3.5–4.5 mm, sparsely to densely pubescent, villous at apex, sparsely resinous-glandular, prominently ribbed.</p></tp:treatment-sec><tp:treatment-sec sec-type="etymology" id="SECID0EO4AG"><title>Etymology.</title><p>To date, this hornbeam is known only from a single population in Wenshan Prefecture. Given its apparently restricted endemic status and limited distribution, we have chosen the specific epithet <italic><tp:taxon-name><tp:taxon-name-part taxon-name-part-type="genus" reg="Carpinus"/><tp:taxon-name-part taxon-name-part-type="species" reg="wenshanensis">wenshanensis</tp:taxon-name-part></tp:taxon-name></italic> to reflect its geographic origin.</p></tp:treatment-sec><tp:treatment-sec sec-type="phenology" id="SECID0E54AG"><title>Phenology.</title><p>Flowering time unknown, and fruiting time from June to September.</p></tp:treatment-sec><tp:treatment-sec sec-type="habitat" id="SECID0ED5AG"><title>Habitat, distribution and conservation.</title><p>During a six-day survey of Bozhushan and adjacent areas in Wenshan Prefecture, we documented hornbeam distributions but failed to locate the additional population of <italic><tp:taxon-name><tp:taxon-name-part taxon-name-part-type="genus" reg="Carpinus">C.</tp:taxon-name-part><tp:taxon-name-part taxon-name-part-type="species" reg="wenshanensis">wenshanensis</tp:taxon-name-part></tp:taxon-name></italic>. This newly described species occupies higher elevations than sympatric congeners (e.g., <italic><tp:taxon-name><tp:taxon-name-part taxon-name-part-type="genus" reg="Carpinus">C.</tp:taxon-name-part><tp:taxon-name-part taxon-name-part-type="species" reg="fargesii">fargesii</tp:taxon-name-part></tp:taxon-name></italic>). The sole known population comprises a single reproductive adult (11 m tall) and three seedlings (0.5–2.5 m) in a roadside secondary forest. Notably, the mature tree produces abundant fruit (Fig. <xref ref-type="fig" rid="F1">1</xref>), suggesting either: (1) self-pollination capability, or (2) pollen contribution from undetected conspecifics. This reproductive ecology requires further study. Following IUCN Red List criteria (2016), we recommend classifying <italic><tp:taxon-name><tp:taxon-name-part taxon-name-part-type="genus" reg="Carpinus">C.</tp:taxon-name-part><tp:taxon-name-part taxon-name-part-type="species" reg="wenshanensis">wenshanensis</tp:taxon-name-part></tp:taxon-name></italic> as Critically Endangered (<abbrev xmlns:xlink="http://www.w3.org/1999/xlink" xlink:title="Critically Endangered" id="ABBRID0EO6AG" xlink:type="simple">CR</abbrev>) due to extremely limited distribution (single location) and minimal population size (1 reproductive individual). However, its occurrence within a protected area offers some conservation assurance. Expanded surveys are needed to assess whether additional populations exist.</p></tp:treatment-sec><tp:treatment-sec sec-type="material" id="SECID0ES6AG"><title>Additional specimens examined for this new hornbeam species.</title><p>China • Yunnan: Wenshan Prefecture, <named-content xmlns:xlink="http://www.w3.org/1999/xlink" content-type="dwc:verbatimCoordinates" xlink:type="simple"><named-content content-type="geo-json" specific-use="{&#34;type&#34;:&#34;Point&#34;,&#34;coordinates&#34;:[103.930556,23.383889]}" id="NCID0E26AG" xlink:type="simple">23°23'02"N, 103°55'50"E</named-content></named-content>, 2500 m alt., 16 August 2024, <italic>X. L. Zhou 2024WS02</italic> (XJU00050376B) and <italic>X. L. Zhou 2024WS03</italic> (XJU00050376C).</p></tp:treatment-sec><tp:treatment-sec><!--Section generated to contain objects referenced in tp:taxon-treatment.--><fig id="F1" position="float" orientation="portrait"><object-id xmlns:xlink="http://www.w3.org/1999/xlink" content-type="doi" xlink:type="simple">10.3897/phytokeys.260.137709.figure1</object-id><object-id xmlns:xlink="http://www.w3.org/1999/xlink" content-type="arpha" xlink:type="simple">E510A315-C1D6-5946-B188-4999AAEF227F</object-id><label>Figure 1.</label><caption><p><italic><tp:taxon-name><tp:taxon-name-part taxon-name-part-type="genus" reg="Carpinus">Carpinus</tp:taxon-name-part><tp:taxon-name-part taxon-name-part-type="species" reg="wenshanensis">wenshanensis</tp:taxon-name-part></tp:taxon-name></italic> Xiaolong Zhou. <bold>A.</bold> The mature tree; <bold>B.</bold> Several branchlets with infructescences and leaves; <bold>C.</bold> Leaf; <bold>D.</bold> A representative infructescence; <bold>E.</bold> Nutlet and the bract with a prominent lobe at the base of inner margin. All red bars are one centimeter long.</p></caption><graphic xmlns:xlink="http://www.w3.org/1999/xlink" xlink:href="phytokeys-260-037_article-137709__-g001.jpg" position="float" orientation="portrait" xlink:type="simple" id="oo_1374521.jpg"><uri content-type="original_file" xlink:type="simple">https://binary.pensoft.net/fig/1374521</uri></graphic></fig></tp:treatment-sec></tp:taxon-treatment>
