# Supplementary material for: ﻿Carpinuswenshanensis (Betulaceae), a new species from southeast Yunnan, China
Source: PhytoKeys. 2025 Jul 15;260:37–49. doi: 10.3897/phytokeys.260.137709 (PMC12284578; doi:10.3897/phytokeys.260.137709)
Supplement: Supplementary material 1 — C.wenshanensis-ITS sequences [file phytokeys-260-037_article-137709__-s001.txt]

>Carpinus wenshanensis1
CTGCCTAGCAGAACGACCCGCGAACTTGTATAAACAACCGGGGGCAGGGGGCGATGTTGCCCCGTGCCCTCGAACGGCAGGGAGACACTCGTGCCTTCTTGTCGAACAACGAACCCCGGCGCGGTCTGCGCCAAGGAACTTCAACGAAAGAGTGCCTCCGGTCGCCTCGGAAACGATGCGCGTGTCGGAGGCGAATCTTGTACGAAACCATAACGACTCTCGGCAACGGATATCTCGGCTCTCGCATCGATGAAGAACGTAGCGAAATGCGATACTTGGTGTGAATTGCAGAATCCCGCGAATCATCGAGTCTTTGAACGCAAGTTGCGCCCGAAGCCATCTGGTCGAGGGCACGTCTGCCTGGGTGTCACGCATCGTTGCCCCCAACCCCATCGCCTCCCCAAGAGACGAGGGCAGTTTGTGGGGCGGACATTGGCCTCCCGTGCGCTTCCACTTGCGGTTGGCCTAAAAGCGAGTCCTAGGCGACGAGCGCCACGACAATCGGTGGTTACCAAACCCTCGTGGCCCGTCGTGCGTGCCTCGTCGCTCACCTTGTGCTCTGTGACCCTGTAGTGTCGCGATCGCGACTCTTCCAAGGCG

>Carpinus wenshanensis2
CTGCCTAGCAGAACGACCCGCGAACTTGTATAAACAACCGGGGGCAGGGGGCGATGTTGCCCCGTGCCCTCGAACGGCAGGGAGACACTCGTGCCTTCTTGTCGAACAACGAACCCCGGCGCGGTCTGCGCCAAGGAACTTCAACGAAAGAGTGCCTCCGGTCGCCTCGGAAACGATGCGCGTGTCGGAGGCGAATCTTGTACGAAACCATAACGACTCTCGGCAACGGATATCTCGGCTCTCGCATCGATGAAGAACGTAGCGAAATGCGATACTTGGTGTGAATTGCAGAATCCCGCGAATCATCGAGTCTTTGAACGCAAGTTGCGCCCGAAGCCATCTGGTCGAGGGCACGTCTGCCTGGGTGTCACGCATCGTTGCCCCCAACCCCATCGCCTCCCCAAGAGACGAGGGCAGTTTGTGGGGCGGACATTGGCCTCCCGTGCGCTTCCACTTGCGGTTGGCCTAAAAGCGAGTCCTAGGCGACGAGCGCCACGACAATCGGTGGTTACCAAACCCTCGTGTCCCGTCGTGGGTGCCTCGTCGCTCACCTTGTGCTCTGTGACCCTGTAGTGTCGCGATCGCGACTCTTCCAAGGCG
